# Supplementary material for: Using a Polygenic Score to Predict the Risk of Developing Primary Osteoporosis
Source: Int J Mol Sci. 2022 Sep 2;23(17):10021. doi: 10.3390/ijms231710021 (PMC9456390; doi:10.3390/ijms231710021)
Supplement: Supplementary file 1 [file ijms-23-10021-s001.zip]

Archive with 4 entries (4 files):
- ijms-1831813-supplementary-Table S1.pdf
- ijms-1831813-supplementary-Table S2.pdf
- ijms-1831813-supplementary-Table S3.pdf
- ijms-1831813-supplementary-Table S4.pdf
